# Supplementary material for: Prostate Cancer Morphologies: Cribriform Pattern and Intraductal Carcinoma Relations to Adverse Pathological and Clinical Outcomes—Systematic Review and Meta-Analysis
Source: Cancers (Basel). 2023 Feb 21;15(5):1372. doi: 10.3390/cancers15051372 (PMC10000112; doi:10.3390/cancers15051372)
Supplement: Supplementary file 1 [file cancers-15-01372-s001.zip]

Archive with 1 entries (1 files):
- cancers-2212116-supplementary.pdf
